# Supplementary material for: Standardization of ELISA protocols for serosurveys of the SARS-CoV-2 pandemic using clinical and at-home blood sampling
Source: Nat Commun. 2021 Jan 4;12:113. doi: 10.1038/s41467-020-20383-x (PMC7782755; doi:10.1038/s41467-020-20383-x)
Supplement: Supplementary file 6 — Source Data [file 41467_2020_20383_MOESM6_ESM.xlsx]

## Sheet: Fig 2
Antigen Optimization
								ELISA	Spike IgG
								AVG	0	1:10000	1:1000	1:100
								VRC-2ug/ml	0.203667	0.785667	2.82033	3.086
								VRC-1ug/ml	0.108	0.927333	2.79967	3.07533
								VRC-0.5ug/ml	0.073	0.719	2.66233	3.10633
								Sinai-2ug/ml	0.131667	0.819333	2.78333	3.14233
								Sinai-1ug/ml	0.091	0.791667	2.80467	3.13967
								Sinai-0.5	0.0536667	0.717667	2.68167	3.14733
								STDEV	0	1:10000	1:1000	1:100
								VRC-2ug/ml	0.0228983	0.0794313	0.126271	0.0409268
								VRC-1ug/ml	0.0672904	0.0629153	0.037072	0.0460579
								VRC-0.5ug/ml	0.0147986	0.148253	0.100007	0.0350048
								Sinai-2ug/ml	0.0119304	0.182968	0.0387857	0.0611583
								Sinai-1ug/ml	0.010583	0.154111	0.0660025	0.0235867
								Sinai-0.5	0.0046188	0.0489524	0.0918168	0.03073
									RBD IgG
								AVG	0	1:10000	1:1000	1:100
								Ragon-2ug/ml	0.150333	0.199667	1.344	3.31733
								Ragon-1ug/ml	0.148667	0.308	0.38	2.17767
								Ragon-0.5ug/ml	0.170667	0.263	0.152333	0.558667
								Sinai-2ug/ml	0.364	0.526	0.558	2.71867
								Sinai-1ug/ml	0.253	0.312333	0.418333	1.098
								Sinai-0.5ug/ml	0.295	0.182667	0.352	0.393667
								STDEV	0	1:10000	1:1000	1:100
								Ragon-2ug/ml	0.0726659	0.0427122	0.260501	0.109806
								Ragon-1ug/ml	0.0818678	0.124145	0.0407799	0.0206478
								Ragon-0.5ug/ml	0.0911171	0.151918	0.0523482	0.0790337
								Sinai-2ug/ml	0.278747	0.485945	0.201167	0.218893
								Sinai-1ug/ml	0.141774	0.0104083	0.148379	0.228007
								Sinai-0.5ug/ml	0.176434	0.0401539	0.088017	0.117857

## Sheet: Fig 3
Archival Negative Control Sera (Manual Method)
	Spike			RBD
	IgG	IgM	IgA	IgG	IgM	IgA
	0.2835	0.166	0.1565	0.1155	0.125	0.2445
	0.8575	0.075	0.2285	0.092	0.088	0.156
	0.1235	0.0735	0.0595	0.072	0.075	0.082
	0.119	0.1025	0.1075	0.079	0.114	0.0615
	0.0685	0.046	0.0495	0.0565	0.0615	0.0495
	0.1795	0.088	0.0845	0.0905	0.0645	0.051
	0.186	0.1155	0.035	0.088	0.0885	0.12
	0.349	0.1005	0.1125	0.0735	0.1265	0.338
	0.093	0.0965	0.083	0.0835	0.138	0.1055
	0.1735	0.2715	0.115	0.12	0.114	0.206
	0.0665	0.132	0.0915	0.0905	0.044	0.157
	2.8535	0.201	0.144	0.0725	0.0735	0.1425
	0.1395	0.148	0.0385	0.245	0.0765	0.148
	0.2655	0.0765	0.0285	0.1085	0.224	0.1
	0.1785	0.1325	0	0.065	0.129	0.138
	0.2695	0.1755	0.2595	0.179	0.135	0.274
	0.142	0.17	0.188	0.0925	0.1575	0.4185
	0.1065	0.1485	0.1245	0.0475	0.143	0.172
	0.0785	0.243	0.2835	0.0625	0.09	0.198
	0.147	0.3745	0.2065	0.043	0.0795	0.2145
	0.0745	0.312	0.021	0.0585	0.064	0.189
	0.0995	0.164	0.0315	0.048	0.0515	0.2855
	0.168	0.2555	0.1315	0.0845	0.108	0.358
	0.1135	0.157	0.11	0.0455	0.1765	0.4065
	0.164	0.2985	0.0825	0.0775	0.127	0.269
	0.0935	0.201	0.087	0.066	0.073	0.231
	0.1735	0.2165	0.2495	0.0585	0.0725	0.192
	0.1315	0.142	0.0885	0.0635	0.0505	0.2565
	0.2	0.431	0.0725	0.077	0.1035	0.251
	0.23	0.263	0.1585	0.082	0.144	0.235
	0.165	0.309	0.16	0.0545	0.084	0.6885
	0.117	0.1235	0.113	0.0515	0.0525	0.249
	0.0845	0.0935	0.093	0.069	0.0455	0.2315
	0.2475	0.1525	0.1205	0.4515	0.1435	0.3985
	0.1025	0.2375	0.1165	0.0485	0.0795	0.407
	0.164	0.1655	0.1985	0.067	0.0915	0.561
	0.1795	0.251	0.21	0.072	0.0585	0.68
	0.1325	0.219	0.2025	0.055	0.1335	0.514
	0.1575	0.335	0.183	0.0795	0.1685	0.538
	0.606	0.23	0.4595	0.044	0.078	0.6455
	0.211	0.1515	0.174	0.0775	0.0985	0.464
	0.1155	0.171	0.182	0.063	0.0865	0.7875
	0.135	0.155	0.1875	0.046	0.0765	0.6915
	0.315	0.3005	0.2615	0.246	0.2335	0.7305
	0.197	0.099	0.06	0.0725	0.063	0.1265
	0.2025	0.112	0.026	0.079	0.1005	0.1355
	0.175	0.078	0.0575	0.096	0.063	0.246
	0.526	0.1995	0.0555	0.077	0.0965	0.2705
	0.344	0.2435	0.032	0.147	0.1475	0.205
	0.2425	0.2865	0.0325	0.086	0.1615	0.212
	0.155	0.1045	0.0615	0.063	0.047	0.2095
	0.164	0.161	0.0485	0.0765	0.079	0.206
	0.1035	0.212	0.055	0.07	0.1565	0.0775
	0.1465	0.149	0.067	0.092	0.0175	0.076
	0.2055	0.199	0.0615	0.058	0.053	0.084
	0.1945	0.1155	0.055	0.055	0.0515	0.1025
	0.264	0.0915	0.0455	0.0745	0.058	0.1545
	0.15	0.2445	0.0115	0.079	0.056	0.153
	0.1875	0.17	0.055	0.126	0.069	0.1795
	0.117	0.135	0.048	0.069	0.1085	0.1645
	0.0955	0.2395	0.0615	0.033	0.051	0.0775
	0.3755	0.1935	0.0785	0.162	0.157	0.071
	0.1625	0.2315	0.065	0.0605	0.05	0.0815
	0.143	0.216	0.0825	0.1085	0.143	0.0715
	0.1675	0.072	0.0835	0.1095	0.0835	0.074
	0.296	0.1165	0.0535	0.096	0.0485	0.078
	0.1805	0.093	0.0655	0.1185	0.1625	0.116
	0.223	0.1765	0.083	0.0735	0.072	0.0935
	0.1025	0.1545	0.06	0.089	0.0905	0.0775
	0.1705	0.1455	0.0535	0.1	0.04	0.0745
	0.1745	0.224	0.0725	0.083	0.1535	0.084
	0.191	0.192	0.072	0.0825	0.0755	0.066
	0.1745	0.1745	0.07	0.096	0.0995	0.0835
	0.098	0.136	0.0565	0.059	0.0535	0.0805
	0.226	0.451	0.0935	0.066	0.106	0.081
	0.2155	0.1825	0.063	0.082	0.059	0.0575
	0.2145	0.1915	0.065	0.1345	0.06	0.0635
	0.185	0.124	0.0725	0.091	0.0575	0.0785
	0.251	0.178	0.074	0.151	0.046	0.091
	0.1895	0.068	0.083	0.083	0.047	0.09
	0.1395	0.1295	0.061	0.1165	0.1015	0.0795
	0.1235	0.0925	0.06	0.0735	0.052	0.0835
	0.1505	0.165	0.083	0.051	0.065	0.0875
	0.1905	0.182	0.0975	0.0805	0.102	0.0795
	0.2715	0.097	0.0595	0.3605	0.059	0.068
	0.2745	0.112	0.0645	0.1305	0.053	0.075
	0.085	0.102	0.0545	0.0585	0.0435	0.086
	0.1955	0.132	0.0835	0.053	0.087	0.0325
	0.2645	0.1475	0.0515	0.121	0.081	0.189
	0.1835	0.1085	0.064	0.069	0.0675	0.248
	0.2115	0.161	0.0405	0.1145	0.086	0.2755
	0.138	0.092	0.0435	0.066	0.034	0.2395
	0.107	0.076	0.0705	0.0785	0.043	0.308
	0.1775	0.1035	0.002	0.062	0.064	0.174
	0.1735	0.1155	0.1765	0.082	0.081	0.0465
	0.144	0.058	0.052	0.105	0.065	0.038
	0.2075	0.1345	0.1065	0.084	0.0715	0.1025
	0.217	0.243	0.092	0.0825	0.0795	0.2295
	0.2025	0.0655	0.0815	0.1	0.0415	0.3545
	0.149	0.1075	0.0355	0.073	0.079	0.1545

## Sheet: Fig 4
High-Incidence Test Cohort
	Test Cohort					Non-Symptomatic
	Spike IgG	RBD IgG	Spike IgM	RBD IgM		Spike IgG	RBD IgG	Spike IgM	RBD IgM
	3.1465	2.8665	0.437	0.437		3.314	3.254	0.379	0.3885
	3.2625	3.327	0.4895	0.4895		3.402	3.364	2.328	2.488
	3.4135	3.422	2.68	2.68		1.2105	0.944	1.066	1.204
	1.8625	1.741	1.5295	1.5295		0.1035	0.1055	0.04	0.048
	2.984	3.0755	0.6575	0.6575		3.257	3.216	0.8945	0.284
	0.8445	0.626	0.333	0.333		0.245	0.09	0.12	0.03
	3.344	3.382	3.0705	3.0705
	2.8265	2.4745	0.0985	0.0985
	2.1405	1.141	0.3365	0.3365
	3.055	1.7105	1.0255	1.0255
	2.464	1.986	0.375	0.375
	3.3245	3.3675	3.322	3.322
	2.8815	1.191	0.178	0.178
	0.8945	0.477	0.2195	0.2195
	1.683	1.2385	0.1875	0.1875
	2.1425	1.332	0.0655	0.0655
	3.126	2.282	0.0995	0.0995
	2.496	1.6695	0.288	0.288
	3.1515	3.0095	0.3685	0.3685
	3.2595	2.9375	0.442	0.442
	1.0745	0.72	0.1305	0.1305
	3.034	2.3	0.1865	0.1865
	3.028	2.663	0.5375	0.5375
	3.0825	1.2605	0.2135	0.2135
	3.112	3.0505	0.2355	0.2355
	3.3645	3.4095	3.0535	3.0535
	3.1835	2.4805	1.3305	1.3305
	3.1685	2.8945	0.3615	0.3615
	3.2265	3.209	0.8335	0.8335
	2.9755	2.9625	0.1525	0.1525
	3.085	2.9825	0.829	0.829
	3.258	3.336	0.3855	0.3855
	2.8265	2.358	0.3345	0.3345
	3.3615	3.4005	0.4305	0.4305
	0.204	0.0705	0.125	0.125
	1.356	0.487	0.1005	0.1005
	3.362	3.351	2.6455	2.6455
	3.37	3.39	2.8005	2.8005
	3.1325	2.4505	0.3305	0.3305
	0.712	0.1265	0.0795	0.0795
	3.108	3.0525	2.2555	2.2555
	0.1675	0.063	0.1105	0.1105
	3.2315	2.6895	0.1475	0.1475
	3.2795	3.329	2.2385	2.2385
	2.818	1.8315	0.1975	0.1975
	3.35	3.386	1.59	1.59
	3.4185	3.3915	3.2145	3.2145
	0.433	0.097	0.074	0.074
	3.2365	3.098	0.492	0.492
	3.218	3.0835	0.2385	0.2385
	2.7095	1.535	0.2105	0.2105
	3.386	3.293	2.262	2.262
	3.0825	2.822	0.28	0.28
	3.2635	3.0395	2.8335	2.8335
	3.349	3.2335	3.092	3.092
	3.194	3.0525	0.284	0.284
	0.1515	0.09	0.0655	0.0655
	2.842	2.478	0.3895	0.3895
	3.132	2.8345	0.269	0.269
	3.121	2.75	0.397	0.397
	3.333	3.207	3.0145	3.0145
	3.2	3.0525	0.2385	0.2385
	1.412	0.912	0.2325	0.2325
	3.3465	3.194	0.9955	0.9955
	3.076	2.65	0.397	0.397
	2.705	2.194	0.863	0.863
	0.1435	0.0685	0.092	0.092
	2.3765	2.2095	0.2965	0.2965

## Sheet: Fig 5
Dilution Series of Recombinant Antibodies
		Spike IgG														Spike IgM													IgG			IgM
		Donor 1			Donor 2			Donor 1			Donor 2					Donor 1			Donor 2			Donor 1			Donor 2				Microsampler	Serum		Microsampler	Serum
	0.01	3.944	3.944	3.946	3.946	3.946	3.945	3.949	3.948	3.949	3.947	3.948	3.949		0.01	3.697	3.602	3.572	3.719	3.637	3.708	3.615	3.686	3.622	3.863	3.693	3.693		3.94467	3.94867		3.62367	3.641
	0.002	3.572	3.648	3.601	3.668	3.649	3.625	3.42	3.46	3.447	3.86	3.539	3.516		0.002	1.826	1.817	1.775	2.1	1.99	1.964	1.828	1.901	1.973	2.924	1.956	2.01		3.607	3.44233		1.806	1.90067
	0.001	2.536	2.463	2.458	2.666	2.646	2.719	1.956	2.023	2.126	3.243	2.141	2.071		0.001	0.89	0.854	0.844	1.068	1.005	1.041	0.774	0.848	0.834	1.476	0.832	0.883		2.48567	2.035		0.862667	0.818667
	0.0002	0.478	0.452	0.441	0.64	0.629	0.603	0.344	0.369	0.349	0.9	0.492	0.562		0.0002	0.201	0.196	0.191	0.329	0.316	0.302	0.188	0.198	0.185	0.54	0.327	0.358		0.457	0.354		0.196	0.190333
	0.0001	0.268	0.246	0.232	0.387	0.355	0.351	0.203	0.209	0.201	0.663	0.389	0.384		0.0001	0.163	0.109	0.108	0.259	0.244	0.233	0.124	0.121	0.118	0.461	0.254	0.287		0.248667	0.204333		0.126667	0.121
	2e-05	0.123	0.112	0.109	0.268	0.255	0.251	0.093	0.103	0.099	0.439	0.26	0.254		2e-05	0.078	0.069	0.066	0.203	0.204	0.207	0.075	0.08	0.078	0.393	0.204	0.213		0.114667	0.0983333		0.071	0.0776667
	1e-05	0.12	0.103	0.111	0.256	0.247	0.239	0.091	0.084	0.092	0.465	0.261	0.23		1e-05	0.084	0.093	0.077	0.218	0.218	0.209	0.077	0.073	0.1	0.425	0.209	0.218		0.111333	0.089		0.0846667	0.0833333
	0	0.083	0.078	0.081	0.233	0.239	0.245	0.078	0.096	0.08	0.444	0.246	0.361		0	0.066	0.062	0.058	0.209	0.214	0.219	0.071	0.08	0.07	0.428	0.225	0.285		0.0806667	0.0846667		0.062	0.0736667
																													3.94567	3.948		3.688	3.74967
		RBD IgG														RBD IgM													3.64733	3.63833		2.018	2.29667
		Donor 1			Donor 2			Donor 1			Donor 2					Donor 1			Donor 2			Donor 1			Donor 2				2.677	2.485		1.038	1.06367
	0.01	3.937	3.924	3.914	3.921	3.924	3.925	3.936	3.932	3.941	3.935	3.936	3.942		0.01	3.945	3.944	3.946	3.947	3.94	3.948	3.949	3.948	3.946	3.948	3.949	3.949		0.624	0.651333		0.315667	0.408333
	0.002	3.922	3.925	3.894	3.914	3.862	3.864	3.849	3.884	3.875	3.94	3.856	3.891		0.002	3.281	3.29	3.28	3.438	3.365	3.274	3.312	3.343	3.351	3.795	3.27	3.324		0.364333	0.478667		0.245333	0.334
	0.001	3.552	3.464	3.459	3.509	3.461	3.55	3.28	3.166	3.265	3.786	3.297	3.172		0.001	2.097	2.023	1.958	2.055	1.986	2.039	1.805	1.845	1.83	2.573	1.595	1.618		0.258	0.317667		0.204667	0.27
	0.0002	0.94	0.889	0.89	0.982	0.967	0.993	0.738	0.821	0.716	1.493	0.841	0.884		0.0002	0.54	0.501	0.519	0.437	0.429	0.419	0.488	0.514	0.473	0.727	0.393	0.399		0.247333	0.318667		0.215	0.284
	0.0001	0.525	0.482	0.457	0.491	0.473	0.481	0.466	0.449	0.445	0.871	0.568	0.429		0.0001	0.318	0.286	0.286	0.243	0.223	0.222	0.324	0.309	0.302	0.435	0.223	0.227		0.239	0.350333		0.214	0.312667
	2e-05	0.227	0.201	0.203	0.218	0.211	0.212	0.181	0.223	0.184	0.372	0.212	0.202		2e-05	0.196	0.189	0.182	0.104	0.104	0.102	0.2	0.205	0.199	0.2	0.112	0.104		3.925	3.93633		3.945	3.94767
	1e-05	0.216	0.19	0.195	0.179	0.187	0.174	0.181	0.171	0.194	0.337	0.181	0.157		1e-05	0.194	0.18	0.185	0.09	0.089	0.09	0.18	0.18	0.185	0.181	0.09	0.086		3.91367	3.86933		3.28367	3.33533
	0	0.142	0.137	0.123	0.138	0.136	0.141	0.133	0.177	0.133	0.245	0.121	0.144		0	0.149	0.153	0.153	0.082	0.081	0.081	0.164	0.204	0.185	0.16	0.085	0.099		3.49167	3.237		2.026	1.82667
																													0.906333	0.758333		0.52	0.491667
																													0.488	0.453333		0.296667	0.311667
																													0.210333	0.196		0.189	0.201333
																													0.200333	0.182		0.186333	0.181667
																													0.134	0.147667		0.151667	0.184333
																													3.92333	3.93767		3.945	3.94867
																													3.88	3.89567		3.359	3.463
																													3.50667	3.41833		2.02667	1.92867
																													0.980667	1.07267		0.428333	0.506333
																													0.481667	0.622667		0.229333	0.295
																													0.213667	0.262		0.103333	0.138667
																													0.18	0.225		0.0896667	0.119
																													0.138333	0.17		0.0813333	0.114667

## Sheet: Fig 6
Cross-Reactivity with other CoV Spike Proteins
	Archival Negative Controls														Test Cohort
	IgG				IgM				IgA						IgG				IgM				IgA
	MERS	SARS1	OC43	HKU1	MERS	SARS1	OC43	HKU1	MERS	SARS1	OC43	HKU1			MERS	SARS1	OC43	HKU1	MERS	SARS1	OC43	HKU1	MERS	SARS1	OC43	HKU1
1	0.137	0.15	3.9345	3.8415	0.144	0.0765	0.1155	0.109	0.0555	0.0255	0.649	0.276		1	1.645	2.4135	3.944	3.229	0.1405	0.0555	0.089	0.0515	0.097	0.208	2.5525	1.604
2	0.4885	0.707	3.395	2.07	0.0205	0.0095	0.017	0.013	0.065	0.042	0.8525	0.2855		2	1.2805	2.8495	3.945	3.8675	0.045	0.0755	0.082	0.0665	0.1325	0.0555	3.284	1.5195
3	0.15	0.1395	3.945	3.586	0.0625	0.032	0.0555	0.047	0.0985	0.0585	0.8435	0.3555		3	1.285	2.926	3.9455	3.821	0.0705	0.1585	0.0995	0.054	0.068	0.151	0.6545	0.5035
4	0.3835	0.1755	3.589	2.173	0.057	0.039	0.0395	0.0345	0.102	0.0435	0.756	0.2365		4	0.94	0.566	3.7605	3.219	0.1105	0.1965	0.1155	0.0545	0.0665	0.0685	0.9025	0.2355
5	0.129	0.086	3.9205	3.9335	0.0575	0.0355	0.054	0.0455	0.0465	0.038	2.5635	0.7985		5	1.231	1.4285	3.913	3.728	0.2155	0.1755	0.2195	0.1625	0.0585	0.054	0.557	0.33
6	0.3845	0.2855	3.9365	3.903	0.1875	0.068	0.143	0.16	0.2405	0.1255	1.267	1.311		6	0.76	0.2885	3.828	2.657	0.0795	0.0425	0.1075	0.072	0.034	0.0245	1.253	0.737
7	0.4555	0.256	3.941	3.2705	0.0955	0.0495	0.061	0.0615	0.05	0.0285	0.6995	0.1865		7	1.085	3.102	3.944	3.609	0.111	0.182	0.1345	0.066	0.0285	0.059	0.291	0.194
8	0.485	0.432	3.5105	2.058	0.1045	0.0455	0.0665	0.12	0.0355	0.0195	0.6375	0.2595		8	0.771	0.9385	3.5625	0.9615	0.0695	0.049	0.0945	0.0605	0.0155	0.0235	0.2505	0.1135
9	0.204	0.0965	3.87	2.639	0.06	0.0315	0.045	0.0385	0.051	0.034	0.37	0.24		9	0.6715	1.1135	3.941	3.6955	0.082	0.111	0.0975	0.082	0.134	0.1695	1.295	0.4135
10	0.152	0.1045	3.7425	2.3025	0.0835	0.0505	0.091	0.049	0.041	0.0245	0.663	0.2325		10	0.676	2.263	3.8375	3.448	0.241	0.2355	0.2425	0.1795	0.0265	0.0335	0.467	0.1505
11	0.1335	0.0845	3.025	1.1995	0.1	0.0435	0.077	0.0545	0.0885	0.045	0.174	0.0805		11	0.198	0.6605	3.811	2.479	0.0615	0.0725	0.0975	0.053	0.02	0.0525	0.268	0.228
12	0.702	0.1825	3.6425	3.0225	0.126	0.0735	0.1025	0.107	0.0775	0.04	2.2145	0.3885		12	3.7685	3.7435	3.931	3.464	0.133	0.6515	0.164	0.095	2.081	1.8815	2.051	0.403
13	0.1595	0.108	3.8535	3.3035	0.0565	0.039	0.0465	0.0355	0.039	0.029	0.1885	0.0755		13	3.1835	2.637	3.7785	3.578	0.044	0.034	0.05	0.0405	0.269	0.3155	0.8455	0.773
14	1.1855	0.579	3.937	3.86	0.147	0.058	0.1155	0.1055	0.079	0.045	0.3545	0.434		14	0.103	0.1875	2.891	2.4555	0.0285	0.02	0.0415	0.019	0.055	0.104	0.318	0.1605
15	0.222	0.127	3.9405	2.9925	0.0545	0.024	0.041	0.044	0.032	0.0175	0.747	0.104		15	0.437	0.467	3.6175	3.2485	0.0925	0.073	0.084	0.091	0.0875	0.059	0.3785	0.33
16	0.2405	0.152	3.3855	3.1745	0.1065	0.0595	0.0765	0.084	0.201	0.1325	0.728	0.399		16	0.131	0.47	3.782	1.8015	0.1475	0.065	0.1885	0.1065	0.0405	0.035	0.517	0.204
17	0.121	0.087	3.6715	1.8	0.0605	0.022	0.046	0.033	0.105	0.06	0.3205	0.1295		17	3.6435	1.717	3.9425	3.194	0.097	0.0705	0.1975	0.071	1.555	1.531	2.3825	1.1405
18	0.121	0.0835	3.8245	3.5405	0.028	0.018	0.0405	0.032	0.036	0.018	1.586	1.2535		18	1.2475	1.1775	3.7785	3.151	0.028	0.023	0.0335	0.027	0.034	0.0395	0.583	0.2125
19	0.2185	0.099	3.9445	3.709	0.137	0.0585	0.144	0.0775	0.0625	0.0335	1.89	0.511		19	0.482	1.3295	3.8265	3.2405	0.1425	0.127	0.145	0.0925	0.0175	0.0505	0.1975	0.2075
20	1.007	0.247	3.9395	2.0385	0.0775	0.053	0.0685	0.0525	0.041	0.0185	0.3125	0.0815		20	3.3135	3.1315	3.84	3.2875	0.0745	0.075	0.1125	0.063	0.0245	0.0445	0.49	0.1865
21	0.176	0.146	3.8635	2.06	0.3275	0.1695	0.2155	0.1985	0.0445	0.024	0.1705	0.048		21	0.2325	0.395	3.6665	2.149	0.0185	0.022	0.0335	0.025	0.0285	0.0395	0.9425	0.798
22	0.174	0.0995	3.932	3.393	0.0555	0.0265	0.0395	0.033	0.0455	0.0265	1.756	1.106		22	2.003	1.7815	3.856	3.4475	0.074	0.0715	0.101	0.0655	0.05	0.063	0.477	0.258
23	0.182	0.1435	3.67	2.9865	0.2245	0.155	0.222	0.117	0.1415	0.0665	0.1605	0.1265		23	1.1525	1.3045	3.4715	2.7975	0.0845	0.0705	0.098	0.0905	0.019	0.023	0.339	0.3375
24	0.256	0.138	3.7735	3.5945	0.191	0.0675	0.0965	0.1075	0.0315	0.013	0.2145	0.154		24	0.661	3.3475	3.886	3.6285	0.042	0.064	0.0505	0.064	0.018	0.085	0.3335	0.396
25	0.4085	0.178	3.6045	1.573	0.183	0.1285	0.1525	0.146	0.0365	0.0165	0.443	0.188		25	0.744	1.159	3.6155	3.053	0.126	0.0705	0.128	0.0835	0.382	0.25	1.652	0.7825
26	0.32	0.0555	3.7755	3.134	0.041	0.019	0.049	0.022	0.029	0.01	0.2475	0.0805		26	1.411	3.124	3.937	3.7485	0.04	0.1385	0.079	0.041	0.04	0.111	2.0865	0.5925
27	0.162	0.0905	3.8755	2.936	0.0595	0.027	0.045	0.038	0.029	0.01	0.174	0.0465		27	2.3885	2.8565	3.693	2.0945	0.061	0.3225	0.054	0.0455	0.0585	0.095	0.1755	0.0495
28	0.1695	0.126	2.7075	2.402	0.0685	0.029	0.042	0.051	0.087	0.0355	0.6905	0.3095		28	0.243	0.7285	3.5795	3.1715	0.075	0.052	0.099	0.0475	0.0235	0.0655	0.243	0.0855
29	0.382	0.2235	3.777	3.6995	0.248	0.103	0.2005	0.1305	0.065	0.0675	0.7275	0.297		29	1.098	1.2055	3.9415	3.589	0.4	0.386	0.4735	0.248	0.4215	0.06	1.567	0.9105
30	0.2255	0.273	2.873	1.2985	0.1145	0.0735	0.081	0.08	0.109	0.0515	0.637	0.241		30	0.858	0.7385	3.9335	3.558	0.105	0.0915	0.144	0.075	0.02	0.041	0.9305	0.402
31	0.3355	0.115	3.458	2.036	0.1275	0.068	0.0965	0.1225	0.2065	0.053	1.2805	0.3555		31	0.7665	1.5955	3.9425	3.76	0.218	0.1155	0.228	0.114	0.027	0.047	0.367	0.2555
32	0.144	0.084	3.8325	3.484	0.051	0.039	0.0485	0.0495	0.042	0.026	0.5655	0.177		32	3.105	3.467	3.9425	3.6085	0.182	0.161	0.202	0.101	0.2015	0.1695	0.927	0.355
33	0.0975	0.0525	2.9145	2.721	0.0895	0.0395	0.068	0.068	0.051	0.027	0.223	0.177		33	1.0305	1.323	3.9205	3.3195	0.153	0.145	0.1525	0.0815	0.0215	0.0435	0.4635	0.42
34	0.3185	0.2035	3.655	2.9	0.115	0.0605	0.1525	0.0655	0.082	0.0415	0.605	0.18		34	1.4485	3.594	3.9395	3.942	0.037	0.1205	0.0515	0.0335	0.0255	0.112	1.095	0.7705
35	0.0855	0.0755	3.046	0.7585	0.2215	0.0935	0.1355	0.1545	0.0465	0.0195	0.3875	0.1275		35	0.326	0.121	3.1905	3.4535	0.0525	0.0615	0.0615	0.072	0.0305	0.016	0.3495	0.2315
36	0.194	0.2245	3.9355	3.5345	0.3365	0.203	0.1645	0.166	0.0675	0.022	1.6235	0.228		36	1.248	0.9425	3.738	2.902	0.354	0.2245	0.273	0.1195	0.0405	0.0395	0.6885	0.5425
37	0.1445	0.1695	3.0815	1.748	0.289	0.131	0.182	0.2445	0.174	0.1445	0.6665	0.1635		37	3.946	3.941	3.943	3.9415	0.2005	0.4335	0.408	0.164	0.831	0.8145	1.7235	0.987
38	0.1175	0.1045	3.3025	1.348	0.218	0.115	0.169	0.1415	0.101	0.0555	0.656	0.271		38	3.945	3.935	3.939	3.939	0.1385	0.138	0.271	0.105	2.291	2.878	3.2725	1.842
39	0.1745	0.1765	3.869	2.1825	0.1145	0.097	0.1425	0.077	0.0505	0.028	0.121	0.0495		39	2.868	2.9755	3.8855	3.743	0.071	0.0655	0.067	0.074	0.074	0.0685	0.26	0.293
40	0.084	0.0735	2.2805	1.6155	0.1275	0.0875	0.133	0.1015	0.0325	0.0205	1.31	0.2325		40	0.1265	0.1505	3.321	2.444	0.1455	0.092	0.169	0.125	0.0235	0.0255	0.322	0.1625
41	0.102	0.107	2.626	2.5185	0.144	0.072	0.12	0.1005	0.033	0.023	0.191	0.347		41	0.685	0.787	3.833	3.467	0.135	0.108	0.1705	0.097	0.036	0.0645	0.4525	0.1285
42	0.1355	0.0835	2.943	0.761	0.0795	0.0695	0.09	0.067	0.0355	0.028	0.1365	0.0465		42	0.0955	0.067	3.09	3.6205	0.1325	0.0655	0.101	0.093	0.0255	0.014	0.32	0.15
43	0.09	0.11	2.8345	1.564	0.04	0.024	0.039	0.025	0.0855	0.1855	2.2805	0.6915		43	2.656	2.8315	3.552	3.7215	0.0245	0.0305	0.05	0.0305	0.1995	0.2355	0.51	0.238
44	0.1635	0.217	3.8225	3.301	0.2015	0.077	0.1105	0.1475	0.064	0.034	1.1095	0.7245		44	0.8235	1.8725	3.882	3.901	0.101	0.102	0.154	0.091	0.139	0.3525	1.0105	0.359
45	0.1105	0.1535	3.365	3.1615	0.188	0.108	0.1125	0.117	0.1195	0.037	1.283	0.3155		45	1.69	1.8795	3.765	3.854	0.068	0.0615	0.0825	0.079	0.0595	0.0595	0.3515	0.222
46	0.222	0.128	3.9415	2.188	0.1305	0.0785	0.109	0.0995	0.0405	0.0225	2.23	0.2185		46	3.406	3.9285	3.935	3.9165	0.057	0.14	0.0875	0.0495	0.1085	0.466	3.0195	1.4975
47	0.1745	0.18	3.841	3.8945	0.029	0.023	0.0295	0.0255	0.025	0.0205	0.4595	0.4025		47	1.588	3.7085	3.352	3.725	0.164	0.5755	0.14	0.0565	0.0655	0.503	0.189	0.2495
48	0.778	0.6065	3.836	3.48	0.1465	0.129	0.2355	0.0985	0.0405	0.0275	0.2315	0.1205		48	0.2795	0.2375	2.8995	3.7315	0.063	0.031	0.05	0.0495	0.033	0.027	0.13	0.091
49	0.292	0.0955	3.737	3.092	0.1895	0.1515	0.229	0.1495	0.0225	0.0185	0.973	0.3245		49	2.033	1.6015	3.631	3.888	0.0755	0.04	0.07	0.0605	0.024	0.061	0.135	0.0995
50	0.2255	0.0975	3.2655	1.817	0.211	0.23	0.2995	0.155	0.041	0.0255	0.156	0.116		50	0.374	2.2695	3.4655	3.825	0.049	0.044	0.056	0.0335	0.0345	0.072	1.0825	0.416
51	0.0925	0.1015	3.882	3.7105	0.066	0.0455	0.1005	0.0405	0.0195	0.015	0.434	0.164		51	0.943	2.034	3.569	3.576	0.145	0.0705	0.1175	0.1065	0.4315	0.2385	2.717	0.818
52	0.1775	0.071	3.914	3.852	0.133	0.09	0.172	0.091	0.011	0.011	0.092	0.089		52	2.2325	3.332	3.925	3.8965	0.0535	0.082	0.069	0.0555	0.2335	0.1835	0.815	0.377
53	0.191	0.0595	3.8355	3.2925	0.17	0.1015	0.2505	0.076	0.0715	0.0335	0.4795	0.1125		53	0.5175	0.967	3.13	3.7025	0.0835	0.0315	0.0495	0.0345	0.026	0.0865	0.786	0.2025
54	0.1545	0.0865	3.9225	3.853	0.1195	0.1105	0.1845	0.0775	0.045	0.033	1.8055	1.6685		54	2.424	1.5985	3.764	3.908	0.3045	0.255	0.2915	0.2145	0.1265	0.0995	0.418	0.2025
55	0.119	0.114	3.3865	3.2305	0.0575	0.063	0.1035	0.057	0.048	0.0255	0.112	0.116		55	1.842	2.914	3.7595	3.8535	0.135	1.729	0.2095	0.0775	0.041	0.1545	0.7415	0.7555
56	0.065	0.0695	3.8245	2.3235	0.089	0.078	0.155	0.0725	0.0535	0.0215	2.591	1.9635		56	2.4175	2.2125	3.787	3.9305	0.2455	0.198	0.2695	0.117	0.0775	0.0625	0.3385	0.159
57	0.1675	0.138	3.8375	3.1355	0.0455	0.037	0.0825	0.0265	0.0235	0.017	1.5375	0.6815		57	0.11	0.067	3.2865	3.8335	0.1285	0.0515	0.0955	0.118	0.026	0.0235	0.601	0.4615
58	0.105	0.084	3.563	3.2745	0.0235	0.028	0.038	0.0265	0.097	0.0495	0.5315	0.8155		58	0.45	1.0645	3.2945	3.7315	0.0615	0.062	0.0495	0.0315	0.025	0.0805	0.52	0.122
59	0.102	0.044	3.6075	2.222	0.0795	0.053	0.108	0.0465	0.0345	0.0175	0.422	0.2595		59	0.658	1.433	1.8425	2.999	0.1305	0.124	0.117	0.093	0.0475	0.095	0.589	0.3895
60	0.062	0.0465	2.9975	1.4835	0.078	0.077	0.1435	0.0645	0.116	0.057	1.065	0.2085		60	1.783	2.0185	3.7235	3.77	0.1555	0.0665	0.0905	0.086	0.037	0.062	0.173	0.0715
61	0.045	0.053	2.2345	2.0675	0.138	0.076	0.1375	0.072	0.0175	0.012	0.4965	0.443		61	3.427	2.8245	3.7325	3.8395	0.0735	0.497	0.165	0.105	0.1625	0.841	3.743	3.604
62	0.137	0.0875	3.755	3.743	0.2145	0.145	0.2835	0.1565	0.0355	0.026	1.4125	0.7685		62	1.442	1.783	3.701	3.8865	0.064	0.0405	0.058	0.041	0.031	0.04	0.3175	0.14
63	0.2945	0.2035	3.4965	2.5935	0.093	0.093	0.216	0.079	0.0655	0.031	0.2695	0.1705		63	0.4685	0.3735	2.424	3.554	0.144	0.08	0.131	0.0735	0.113	0.073	0.779	0.312
64	0.1155	0.119	3.8045	3.0455	0.1545	0.1025	0.2335	0.0855	0.0515	0.0325	0.5705	0.4005		64	0.9605	1.729	3.8725	3.918	0.046	0.0475	0.062	0.0475	0.041	0.0575	1.574	0.434
65	0.073	0.0525	3.2815	1.714	0.1305	0.089	0.2235	0.3895	0.022	0.0105	0.578	0.088		65	0.7075	0.9515	3.6945	3.91	0.094	0.0775	0.114	0.0855	0.0255	0.0535	0.8025	0.5625
66	0.47	0.3295	3.654	3.317	0.089	0.0675	0.1405	0.041	0.0305	0.0175	0.0865	0.0525		66	1.3675	1.4225	3.819	3.8985	0.08	0.039	0.0795	0.0605	0.039	0.0815	1.4315	0.952
67	0.1415	0.0775	3.5925	1.891	0.085	0.0465	0.095	0.0445	0.069	0.0405	0.6925	0.3285		67	0.2525	0.087	2.102	3.363	0.0375	0.019	0.027	0.027	0.013	0.0095	0.1605	0.043
68	0.1165	0.1445	2.2195	1.124	0.2125	0.1805	0.3005	0.137	0.06	0.05	0.0935	0.14		68	0.1935	0.705	3.379	3.639	0.08	0.0435	0.0665	0.0585	0.028	0.0345	0.241	0.1015
69	0.095	0.106	3.8635	3.7545	0.108	0.1105	0.204	0.15	0.069	0.088	1.04	1.229
70	0.115	0.0995	3.2915	3.2435	0.102	0.112	0.1445	0.0465	0.034	0.0225	0.478	0.304
71	0.17	0.089	3.8565	3.034	0.1335	0.144	0.2365	0.1025	0.025	0.016	0.192	0.2705
72	0.0975	0.066	3.224	2.296	0.1475	0.1075	0.2385	0.0965	0.0285	0.015	0.394	0.1095			Non-Symptomatic
73	0.0855	0.081	3.7205	3.0615	0.056	0.0485	0.233	0.065	0.0415	0.0185	3.7735	2.2205			IgG				IgM				IgA
74	0.1125	0.0515	3.704	3.4615	0.107	0.088	0.204	0.07	0.0325	0.0185	0.135	0.128			MERS	SARS1	OC43	HKU1	MERS	SARS1	OC43	HKU1	MERS	SARS1	OC43	HKU1
75	0.127	0.064	3.73	3.456	0.2645	0.195	0.421	0.175	0.048	0.027	0.3595	0.1095		1	1.202	1.6175	3.6485	3.7985	0.1175	0.097	0.165	0.1115	0.123	0.118	1.501	1.281
76	0.096	0.147	3.7975	3.128	0.0985	0.099	0.1935	0.0835	0.0365	0.0225	0.3865	0.145		2	2.6795	2.781	3.8225	3.9245	0.0875	0.1435	0.103	0.0575	0.026	0.0635	0.358	0.111
77	0.1645	0.0645	3.813	3.3545	0.3925	0.0965	0.355	0.0795	0.0325	0.0135	0.1925	0.082		3	0.524	0.531	3.2745	3.886	0.15	0.1085	0.1205	0.192	0.0265	0.0255	0.2245	0.1785
78	0.142	0.0805	3.4575	2.252	0.1235	0.1135	0.175	0.0745	0.028	0.0175	1.783	0.359		4	0.217	0.1095	3.0545	3.794	0.049	0.036	0.055	0.0535	0.014	0.016	0.6185	0.2625
79	0.089	0.061	2.926	2.264	0.0385	0.0565	0.0905	0.039	0.029	0.0225	0.369	0.3345		5	0.4265	1.9125	3.081	3.68	0.1275	0.495	0.0935	0.0585	0.041	0.212	2.215	0.162
80	0.0935	0.108	3.699	2.95	0.0305	0.03	0.064	0.017	0.0595	0.033	0.3545	0.1445		6	0.2525	0.1195	3.9095	3.9335	0.1075	0.0175	0.1615	0.0355	0.057	0.0375	0.6695	0.3775
81	0.0965	0.1025	3.284	3.168	0.1375	0.117	0.159	0.1005	0.026	0.0165	0.3805	0.181
82	0.554	0.062	2.7655	1.7035	0.062	0.058	0.118	0.0345	0.075	0.0175	0.293	0.4365
83	0.0825	0.0545	3.413	1.9995	0.1015	0.08	0.1455	0.068	0.03	0.0155	1.18	0.193
84	0.1075	0.0695	2.814	3.4175	0.143	0.1045	0.219	0.0915	0.102	0.0315	1.9775	0.7015
85	0.1835	0.142	3.8045	3.5625	0.106	0.063	0.1535	0.064	0.03	0.0245	0.557	0.32
86	0.093	0.0655	1.793	1.5865	0.1575	0.1505	0.2195	0.0865	0.068	0.0465	0.689	0.3435
87	0.152	0.082	3.8945	3.2415	0.0265	0.033	0.0655	0.034	0.0155	0.0105	1.0615	0.3425
88	0.102	0.067	2.5865	0.3855	0.307	0.306	0.407	0.2005	0.0525	0.034	1.2725	0.2085
89	0.194	0.0865	3.74	3.318	0.1365	0.1055	0.2085	0.078	0.147	0.034	1.556	0.315
90	0.177	0.0965	3.524	3.5325	0.097	0.0995	0.1415	0.0735	0.033	0.0275	0.1805	0.166
91	0.11	0.0875	3.429	3.55	0.081	0.0715	0.1635	0.0635	0.044	0.023	1.062	1.237
92	0.089	0.0575	3.3845	1.47	0.0655	0.051	0.1115	0.0335	0.035	0.03	0.14	0.706
93	0.111	0.051	3.5575	3.741	0.0585	0.045	0.072	0.032	0.058	0.0405	0.256	0.336
94	0.18	0.0985	3.8765	3.342	0.1925	0.209	0.2925	0.115	0.0935	0.0575	1.1165	0.891
95	0.2085	0.195	3.7545	3.434	0.1905	0.11	0.143	0.119	0.0625	0.114	1.2335	1.0685
96	0.1205	0.124	3.7675	2.849	0.044	0.026	0.0625	0.0325	0.0775	0.022	0.471	1.5295
97	0.3965	0.173	3.5265	2.9315	0.172	0.102	0.2095	0.14	0.037	0.039	0.2635	0.1515
98	0.132	0.1605	3.5885	3.55	0.1575	0.178	0.2025	0.087	0.0475	0.033	0.536	0.2355
99	0.2605	0.123	3.932	3.379	0.111	0.051	0.121	0.0945	0.0795	0.0505	0.2465	0.2205
100	0.1495	0.1335	3.749	2.5765	0.168	0.097	0.211	0.136	0.0285	0.0225	0.1675	0.2635
101	0.125	0.0605	2.5315	3.82	0.0915	0.03	0.078	0.0555	0.0185	0.0155	0.126	0.044
102	0.0945	0.0865	3.5765	3.74	0.097	0.0495	0.09	0.065	0.0325	0.031	0.455	0.1685
103	0.1875	0.0995	3.184	3.7485	0.367	0.127	0.2265	0.167	0.0985	0.0485	1.1205	0.445
104	0.1125	0.087	3.449	3.9245	0.192	0.0555	0.1095	0.0685	0.0245	0.0175	0.5995	0.0785
105	0.1335	0.0725	1.982	2.606	0.0325	0.0185	0.026	0.0245	0.0285	0.028	0.088	0.05
106	0.177	0.0925	2.885	3.8875	0.083	0.0375	0.094	0.057	0.025	0.0235	0.839	0.2135
107	0.088	0.0645	1.054	2.3215	0.051	0.0315	0.0375	0.0385	0.0435	0.0425	0.6445	0.199
108	0.1715	0.082	3.34	3.8665	0.3105	0.079	0.154	0.113	0.073	0.0365	0.267	0.57
109	0.218	0.0565	2.979	3.8375	0.1135	0.0545	0.0965	0.0645	0.021	0.015	0.4745	0.1635
110	0.191	0.125	2.896	3.8245	0.1965	0.115	0.1595	0.0975	0.036	0.0305	0.8695	0.7485
111	0.394	0.3075	2.3845	3.691	0.1075	0.0385	0.0725	0.0575	0.13	0.1025	1.816	0.621
112	0.469	0.1695	3.9255	3.8925	0.242	0.094	0.1985	0.127	0.078	0.064	0.772	0.374
113	0.1755	0.138	2.8745	3.571	0.2875	0.1915	0.2555	0.1975	0.0545	0.043	0.3925	0.158
114	0.197	0.127	3.2725	3.859	0.0865	0.0455	0.064	0.0545	0.0475	0.0495	1.2255	0.5445

## Sheet: Supplementary Fig 1
1:100 Assay Dilution of Archival Control Samples
		Spike IgG
Archival Negative	1	0.685
	2	0.453
	3	0.449
	4	1.1175
	5	0.799
	6	0.219
	7	0.3545
	8	0.654
	9	0.5885
	10	0.913
	11	0.767
	12	0.6675
	13	0.4475
	14	0.223
	15	0.4255
	16	0.5145
	17	0.4235
	18	0.5195
	19	0.549
	20	0.3855
	21	0.4815
	22	0.309
	23	0.328
	24	0.415
	25	0.9635
	26	0.3965
	27	0.362
	28	0.4775
	29	0.4125
	30	1.0905
	31	0.895
	32	0.256
	33	0.5685
	34	0.346
	35	0.2965
	36	0.3
	37	0.388
	38	0.775
	39	0.3605
	40	0.5345
	41	0.4445
	42	0.301
	43	0.558
	44	1.3155
	45	0.587
	46	0.415
	47	1.775
	48	0.7975
	49	0.64
	50	0.538
	51	0.3555
	52	0.4035
	53	0.412
	54	0.4035
	55	0.3715
	56	0.598
	57	0.236
	58	0.592
	59	0.2175
	60	0.339
	61	1.19
	62	0.402
	63	0.4655
	64	0.731
	65	0.798
	66	0.366
	67	0.456
	68	0.2205
	69	1.022
	70	0.272
	71	0.493
	72	0.655
	73	0.4155
	74	0.2245
	75	0.1745
	76	0.4755
	77	0.4375
	78	0.6185
	79	0.2155
	80	0.5645
	81	0.3445
	82	0.2325
	83	3.397
	84	0.649
	85	1.312
	86	0.8755
	87	1.0765
	88	0.5305
	89	0.3725
	90	0.256
	91	2.3045
	92	0.5445
	93	0.4865
	94	0.2425
	95	0.5975
	96	0.7445
	97	1.345
	98	0.2825
	99	1.0685
	100	0.5445
	Positive-1	3.2975
	Positive-2	3.285
	Positive-3	3.2635
	Positive-4	3.2175

## Sheet: Supplementary Fig 3
Technical Replicate Testing
	Plate 1					Plate 1
IgG	1	2	3		IgM	1	2	3
BLANK	0.016	0.011	0.011		BLANK	0.013	0.018	0.04
rAB1 1:400	4	4	3.945		rAB1 1:400	0.013	0.015	0.037
rAB1 1:4000	4	4	3.889		rAB1 1:4000	0.01	0.014	0.033
rAB2 1:400	4	4	3.906		rAB2 1:400	4	4	4
rAB2 1:4000	3.473	3.425	2.991		rAB2 1:4000	3.674	3.702	3.569
rAB3 1:400	3.914	4	3.85		rAB3 1:400	0.009	0.011	0.015
rAB3 1:4000	3.216	3.261	3.186		rAB3 1:4000	0.007	0.009	0.011
	Plate 2					Plate 2
IgG	1	2	3		IgM	1	2	3
BLANK	0.013	0.013	0.012		BLANK	0.009	0.009	0.009
rAB1 1:400	4	4	4		rAB1 1:400	0.009	0.008	0.014
rAB1 1:4000	4	4	4		rAB1 1:4000	0.007	0.008	0.009
rAB2 1:400	4	4	4		rAB2 1:400	4	4	4
rAB2 1:4000	3.33	3.427	3.119		rAB2 1:4000	3.81	3.848	3.776
rAB3 1:400	4	3.902	3.944		rAB3 1:400	0.009	0.009	0.009
rAB3 1:4000	3.364	3.281	3.314		rAB3 1:4000	0.007	0.009	0.008
	Plate 3					Plate 3
IgG	1	2	3		IgM	1	2	3
BLANK	0.01	0.011	0.011		BLANK	0.009	0.008	0.009
rAB1 1:400	4	4	4		rAB1 1:400	0.008	0.008	0.008
rAB1 1:4000	4	4	4		rAB1 1:4000	0.006	0.008	0.008
rAB2 1:400	4	4	4		rAB2 1:400	4	4	4
rAB2 1:4000	3.459	3.539	3.28		rAB2 1:4000	3.829	3.877	3.794
rAB3 1:400	4	3.936	4		rAB3 1:400	0.01	0.009	0.009
rAB3 1:4000	3.435	3.286	3.304		rAB3 1:4000	0.007	0.009	0.008

## Sheet: Supplementary Fig 4
Negative and Positive Control Dilution Series
		Spike IgG																Spike IgM																Spike IgA
	Dilution:	Positive-1	Positive-2	Positive-3	Positive-4	Positive-5	Positive-6	Positive-7	Positive-8	Positive-9	Positive-10	Positive-11	Positive-12	Positive-13			Dilution:	Positive-1	Positive-2	Positive-3	Positive-4	Positive-5	Positive-6	Positive-7	Positive-8	Positive-9	Positive-10	Positive-11	Positive-12	Positive-13			Dilution:	Positive-1	Positive-2	Positive-3	Positive-4	Positive-5	Positive-6	Positive-7	Positive-8	Positive-9	Positive-10	Positive-11	Positive-12	Positive-13
Positive Controls	0.0025	3.951	3.951	3.949	3.949	3.841	3.677	3.752	3.95	3.95	3.948	2.991	3.942	2.006		Positive Controls	0.0025	3.402	3.679	2.103	2.92	0.642	0.521	0.923	3.158	1.169	3.701	0.282	3.116	0.213		Positive Controls	0.0025	1.42	3.586	3.717	2.869	3.754	0.56	0.763	1.519	2.455	1.887	0.124	1.226	0.121
	0.00166667	3.918	3.95	3.951	3.952	3.592	3.408	3.473	3.871	3.908	3.95	2.23	3.95	1.355			0.00166667	2.713	3.356	1.519	2.161	0.414	0.34	0.697	2.603	0.763	3.193	0.182	2.47	0.144			0.00166667	0.999	3.245	3.475	2.28	3.402	0.37	0.538	1.014	1.793	1.446	0.079	0.862	0.089
	0.001	3.852	3.953	3.951	3.941	3.279	2.806	3.065	3.622	3.806	3.921	1.54	3.892	0.844			0.001	2.013	2.757	1.015	1.49	0.262	0.208	0.504	1.883	0.499	2.713	0.114	1.645	0.091			0.001	0.633	2.764	2.939	1.614	2.768	0.228	0.326	0.66	1.013	0.896	0.051	0.536	0.055
	0.0005	3.718	3.899	3.934	3.852	2.415	1.804	2.107	3.238	3.518	3.67	0.827	3.642	0.428			0.0005	1.104	1.832	0.552	0.806	0.134	0.108	0.252	1.067	0.244	1.539	0.066	0.956	0.051			0.0005	0.348	1.861	1.95	0.95	1.616	0.118	0.176	0.337	0.593	0.474	0.029	0.269	0.03
	0.0002	2.969	3.749	3.798	3.513	1.162	0.827	0.933	1.903	2.331	2.68	0.32	2.442	0.169			0.0002	0.44	0.845	0.223	0.332	0.052	0.046	0.097	0.397	0.094	0.715	0.031	0.368	0.025			0.0002	0.156	0.845	0.911	0.384	0.647	0.055	0.071	0.129	0.25	0.211	0.015	0.101	0.015
	0.0001	1.857	3.497	3.625	2.702	0.57	0.432	0.481	1.026	1.399	1.767	0.155	1.332	0.08			0.0001	0.205	0.445	0.119	0.171	0.028	0.027	0.055	0.209	0.052	0.385	0.021	0.194	0.017			0.0001	0.101	0.48	0.474	0.212	0.341	0.036	0.043	0.069	0.128	0.122	0.011	0.052	0.011
	2e-05	0.264	1.185	1.396	0.605	0.081	0.095	0.106	0.158	0.231	0.322	0.03	0.2	0.019			2e-05	0.031	0.079	0.023	0.032	0.01	0.01	0.013	0.03	0.013	0.07	0.014	0.042	0.013			2e-05	0.067	0.12	0.104	0.058	0.062	0.02	0.019	0.02	0.029	0.034	0.009	0.014	0.007
	1e-05	0.115	0.498	0.605	0.226	0.031	0.043	0.047	0.078	0.103	0.136	0.023	0.089	0.015			1e-05	0.02	0.04	0.016	0.019	0.014	0.012	0.012	0.02	0.015	0.046	0.021	0.032	0.018			1e-05	0.102	0.107	0.09	0.064	0.058	0.034	0.032	0.033	0.038	0.041	0.012	0.014	0.008
	Dilution:	Negative-1	Negative-2	Negative-3	Negative-4	Negative-5	Negative-6	Negative-7	Negative-8	BLANK							Dilution:	Negative-1	Negative-2	Negative-3	Negative-4	Negative-5	Negative-6	Negative-7	Negative-8	BLANK							Dilution:	Negative-1	Negative-2	Negative-3	Negative-4	Negative-5	Negative-6	Negative-7	Negative-8	BLANK
Negative Controls	0.0025	0.19	0.784	0.344	1.166	1.896	0.275	1.094	0.502	0.02						Negative Controls	0.0025	0.192	0.155	0.271	0.366	0.12	0.075	0.078	0.108	0.012						Negative Controls	0.0025	0.036	0.049	0.032	0.024	0.06	0.047	0.026	0.057	0.041
	0.00166667	0.129	0.501	0.228	0.747	1.184	0.187	0.681	0.46	0.021							0.00166667	0.122	0.116	0.193	0.242	0.085	0.055	0.055	0.074	0.009							0.00166667	0.022	0.035	0.022	0.017	0.038	0.032	0.017	0.035	0.044
	0.001	0.08	0.326	0.135	0.466	0.728	0.116	0.422	0.241	0.018							0.001	0.077	0.083	0.139	0.166	0.062	0.039	0.042	0.046	0.008							0.001	0.017	0.024	0.017	0.014	0.026	0.023	0.013	0.023	0.042
	0.0005	0.043	0.171	0.069	0.244	0.377	0.067	0.226	0.129	0.022							0.0005	0.049	0.058	0.098	0.108	0.045	0.03	0.031	0.033	0.011							0.0005	0.012	0.015	0.011	0.011	0.016	0.015	0.01	0.017	0.05
	0.0002	0.022	0.073	0.032	0.099	0.153	0.035	0.096	0.056	0.02							0.0002	0.026	0.032	0.065	0.069	0.036	0.024	0.021	0.027	0.011							0.0002	0.009	0.01	0.009	0.009	0.011	0.01	0.008	0.012	0.052
	0.0001	0.016	0.04	0.019	0.052	0.076	0.022	0.048	0.034	0.02							0.0001	0.02	0.023	0.046	0.058	0.041	0.044	0.021	0.022	0.009							0.0001	0.008	0.009	0.009	0.009	0.01	0.009	0.008	0.012	0.061
	2e-05	0.011	0.012	0.01	0.014	0.018	0.01	0.014	0.014	0.017							2e-05	0.014	0.016	0.025	0.042	0.043	0.033	0.024	0.022	0.012							2e-05	0.008	0.008	0.008	0.008	0.009	0.008	0.007	0.01	0.078
	1e-05	0.014	0.014	0.013	0.016	0.014	0.012	0.014	0.022	0.021							1e-05	0.018	0.019	0.021	0.029	0.04	0.04	0.037	0.038	0.027							1e-05	0.01	0.01	0.01	0.01	0.01	0.01	0.01	0.016	0.192
		RBD IgG																RBD IgM																RBD IgA
	Dilution:	Positive-1	Positive-2	Positive-3	Positive-4	Positive-5	Positive-6	Positive-7	Positive-8	Positive-9	Positive-10	Positive-11	Positive-12	Positive-13			Dilution:	Positive-1	Positive-2	Positive-3	Positive-4	Positive-5	Positive-6	Positive-7	Positive-8	Positive-9	Positive-10	Positive-11	Positive-12	Positive-13			Dilution:	Positive-1	Positive-2	Positive-3	Positive-4	Positive-5	Positive-6	Positive-7	Positive-8	Positive-9	Positive-10	Positive-11	Positive-12	Positive-13
Positive Controls	0.0025	3.87	3.713	3.628	3.653	3.397	3.455	3.637	3.738	3.601	3.827	1.952	3.841	1.561		Positive Controls	0.0025	2.786	3.492	1.608	2.414	0.295	0.538	1.41	3.137	1.002	3.526	0.307	3.194	0.183		Positive Controls	0.0025	1.205	2.595	3.593	2.304	3.698	0.466	0.633	1.2	1.999	1.683	0.104	1.374	0.076
	0.00166667	3.75	3.544	3.412	3.525	2.649	2.766	3.221	3.56	3.299	3.761	1.376	3.804	1.095			0.00166667	2.059	3.09	1.148	1.749	0.194	0.36	1.043	2.522	0.685	3.168	0.195	2.463	0.124			0.00166667	0.917	2.072	3.289	1.806	3.437	0.344	0.46	0.79	1.42	1.155	0.069	0.997	0.053
	0.001	3.669	3.529	3.319	3.437	1.795	1.903	2.394	3.605	3.702	3.783	0.941	3.692	0.669			0.001	1.374	2.416	0.749	1.182	0.122	0.218	0.68	1.794	0.43	2.497	0.119	1.712	0.072			0.001	0.678	1.452	2.678	1.254	2.892	0.267	0.317	0.53	0.957	0.738	0.044	0.613	0.033
	0.0005	3.63	3.697	3.675	3.64	1.046	1.075	1.443	2.995	3.585	3.815	0.504	3.326	0.334			0.0005	0.747	1.448	0.38	0.625	0.062	0.112	0.356	0.975	0.213	1.523	0.063	0.969	0.038			0.0005	0.489	0.918	1.783	0.769	1.917	0.21	0.208	0.303	0.518	0.419	0.024	0.299	0.018
	0.0002	2.333	3.204	2.687	3.294	0.401	0.443	0.572	1.391	2.162	2.926	0.194	2.162	0.13			0.0002	0.293	0.624	0.154	0.249	0.028	0.048	0.13	0.392	0.086	0.653	0.028	0.414	0.019			0.0002	0.38	0.518	0.882	0.445	0.903	0.184	0.144	0.158	0.238	0.196	0.013	0.11	0.011
	0.0001	1.191	2.967	3.446	2.432	0.186	0.225	0.279	0.685	1.137	1.916	0.098	1.281	0.062			0.0001	0.134	0.33	0.08	0.128	0.016	0.026	0.065	0.186	0.045	0.343	0.017	0.198	0.013			0.0001	0.424	0.435	0.608	0.368	0.596	0.216	0.161	0.131	0.164	0.141	0.01	0.057	0.008
	2e-05	0.155	0.63	1.262	0.467	0.028	0.039	0.042	0.095	0.172	0.352	0.029	0.22	0.014			2e-05	0.021	0.055	0.017	0.026	0.008	0.01	0.013	0.027	0.011	0.061	0.009	0.036	0.007			2e-05	0.508	0.384	0.364	0.31	0.323	0.249	0.19	0.138	0.116	0.095	0.008	0.014	0.007
	1e-05	0.071	0.263	0.547	0.187	0.016	0.022	0.021	0.043	0.086	0.168	0.016	0.095	0.011			1e-05	0.018	0.029	0.011	0.016	0.009	0.009	0.011	0.016	0.01	0.04	0.012	0.021	0.008			1e-05	0.536	0.447	0.409	0.366	0.335	0.285	0.273	0.219	0.172	0.147	0.018	0.018	0.011
	Dilution:	Negative-1	Negative-2	Negative-3	Negative-4	Negative-5	Negative-6	Negative-7	Negative-8	BLANK							Dilution:	Negative-1	Negative-2	Negative-3	Negative-4	Negative-5	Negative-6	Negative-7	Negative-8	BLANK							Dilution:	Negative-1	Negative-2	Negative-3	Negative-4	Negative-5	Negative-6	Negative-7	Negative-8	BLANK
Negative Controls	0.0025	0.457	0.335	0.421	0.201	0.191	0.252	0.124	0.327	0.01						Negative Controls	0.0025	0.275	0.08	0.112	0.198	0.067	0.071	0.101	0.132	0.007						Negative Controls	0.0025	0.044	0.053	0.039	0.017	0.038	0.058	0.029	0.071	0.01
	0.00166667	0.291	0.226	0.287	0.13	0.133	0.215	0.085	0.286	0.009							0.00166667	0.163	0.056	0.07	0.124	0.041	0.047	0.067	0.087	0.007							0.00166667	0.027	0.034	0.024	0.011	0.025	0.038	0.019	0.047	0.01
	0.001	0.18	0.158	0.199	0.098	0.104	0.131	0.064	0.27	0.008							0.001	0.099	0.034	0.044	0.072	0.025	0.031	0.043	0.049	0.003							0.001	0.019	0.021	0.018	0.009	0.016	0.025	0.013	0.027	0.005
	0.0005	0.109	0.104	0.141	0.082	0.066	0.081	0.038	0.191	0.009							0.0005	0.055	0.022	0.025	0.04	0.016	0.018	0.026	0.033	0.01							0.0005	0.013	0.026	0.011	0.007	0.01	0.015	0.009	0.021	0.009
	0.0002	0.046	0.048	0.084	0.064	0.05	0.046	0.025	0.079	0.009							0.0002	0.025	0.012	0.014	0.02	0.011	0.011	0.014	0.018	0.01							0.0002	0.008	0.007	0.008	0.007	0.007	0.008	0.006	0.012	0.009
	0.0001	0.029	0.029	0.057	0.061	0.053	0.043	0.027	0.056	0.01							0.0001	0.016	0.01	0.011	0.013	0.009	0.01	0.011	0.015	0.008							0.0001	0.008	0.007	0.007	0.007	0.007	0.006	0.006	0.012	0.011
	2e-05	0.013	0.015	0.027	0.047	0.051	0.039	0.026	0.035	0.008							2e-05	0.008	0.008	0.008	0.008	0.007	0.008	0.008	0.011	0.009							2e-05	0.007	0.007	0.006	0.006	0.006	0.006	0.006	0.011	0.012
	1e-05	0.011	0.013	0.015	0.031	0.044	0.045	0.037	0.038	0.012							1e-05	0.009	0.009	0.01	0.01	0.009	0.009	0.008	0.015	0.024							1e-05	0.013	0.012	0.013	0.011	0.011	0.011	0.011	0.02	0.041

## Sheet: Supplementary Fig 5
Dilution Series of Control Samples Loaded to Microsampler Dried Blood Devices
	Spike IgG														RBD IgG
	BLANK	Negative	Test-1	Test-2	Test-3	Test-4	Test-5	Test-6	Test-7	Test-8	Test-9	Test-10			BLANK	Negative	Test-1	Test-2	Test-3	Test-4	Test-5	Test-6	Test-7	Test-8	Test-9	Test-10
0.0025	0.013	0.175	0.251	0.127	0.46	0.206	0.142	3.943	3.936	3.856	3.933	3.943		0.0025	0.007	0.252	0.169	0.17	0.277	0.229	0.169	3.945	3.946	3.859	3.945	3.944
0.00125	0.013	0.091	0.131	0.066	0.225	0.123	0.087	3.943	3.933	3.614	3.938	3.94		0.00125	0.007	0.12	0.076	0.076	0.134	0.109	0.087	3.904	3.947	3.377	3.938	3.944
0.0005	0.013	0.047	0.06	0.034	0.092	0.054	0.041	3.848	3.942	2.53	3.793	3.84		0.0005	0.004	0.048	0.031	0.029	0.049	0.043	0.036	3.559	3.87	1.948	3.798	3.879
0.00025	0.015	0.032	0.032	0.02	0.054	0.033	0.029	3.651	3.763	1.459	3.46	3.349		0.00025	0.006	0.026	0.017	0.015	0.027	0.021	0.02	2.931	3.535	1.018	3.348	3.45
0.000125	0.016	0.019	0.022	0.015	0.029	0.019	0.017	3.172	3.327	0.712	2.377	2.521		0.000125	0.007	0.018	0.009	0.009	0.014	0.011	0.012	1.842	2.541	0.506	2.196	2.181
2.5e-05	0.016	0.015	0.013	0.01	0.013	0.011	0.01	0.451	0.88	0.108	0.424	0.492		2.5e-05	0.008	0.006	0.006	0.004	0.005	0.005	0.006	0.176	0.508	0.068	0.329	0.377
5e-06	0.017	0.015	0.011	0.012	0.011	0.01	0.01	0.077	0.151	0.032	0.082	0.103		5e-06	0.006	0.007	0.005	0.005	0.005	0.009	0.005	0.03	0.08	0.018	0.055	0.077
2.5e-06	0.019	0.016	0.014	0.015	0.014	0.016	0.017	0.061	0.144	0.034	0.074	0.083		2.5e-06	0.009	0.006	0.006	0.004	0.005	0.006	0.007	0.025	0.078	0.015	0.044	0.065
	Spike IgM														RBD IgM
	BLANK	Negative	Test-1	Test-2	Test-3	Test-4	Test-5	Test-6	Test-7	Test-8	Test-9	Test-10			BLANK	Negative	Test-1	Test-2	Test-3	Test-4	Test-5	Test-6	Test-7	Test-8	Test-9	Test-10
0.0025	0.013	0.05	0.128	0.112	0.088	0.134	0.055	3.92	3.933	3.795	3.944	3.941		0.0025	0.015	0.042	0.181	0.248	0.13	0.157	0.141	3.902	3.935	3.748	3.935	3.941
0.00125	0.01	0.024	0.065	0.056	0.038	0.065	0.029	3.924	3.944	3.087	3.713	3.71		0.00125	0.011	0.019	0.085	0.107	0.056	0.071	0.057	3.929	3.944	3.04	3.745	3.845
0.0005	0.011	0.015	0.029	0.025	0.018	0.031	0.017	3.947	3.482	1.585	2.744	2.792		0.0005	0.01	0.013	0.036	0.045	0.027	0.031	0.028	3.948	3.384	1.481	2.497	2.795
0.00025	0.011	0.011	0.017	0.015	0.012	0.017	0.01	3.806	2.505	0.846	1.671	1.662		0.00025	0.013	0.012	0.021	0.025	0.017	0.019	0.018	3.823	2.3	0.761	1.315	1.484
0.000125	0.012	0.01	0.012	0.01	0.009	0.011	0.008	3.163	1.427	0.422	0.84	0.769		0.000125	0.014	0.011	0.014	0.016	0.012	0.011	0.012	3.151	1.201	0.354	0.64	0.817
2.5e-05	0.012	0.008	0.007	0.007	0.007	0.008	0.007	0.377	0.251	0.057	0.112	0.145		2.5e-05	0.013	0.01	0.01	0.009	0.008	0.008	0.008	0.369	0.219	0.053	0.089	0.135
5e-06	0.011	0.011	0.008	0.007	0.008	0.008	0.007	0.062	0.043	0.019	0.026	0.038		5e-06	0.016	0.018	0.012	0.013	0.009	0.009	0.008	0.06	0.039	0.016	0.018	0.03
2.5e-06	0.02	0.015	0.013	0.011	0.017	0.013	0.014	0.05	0.047	0.022	0.026	0.035		2.5e-06	0.034	0.018	0.017	0.013	0.014	0.017	0.013	0.049	0.04	0.018	0.026	0.04
	Spike IgA														RBD IgA
	BLANK	Negative	Test-1	Test-2	Test-3	Test-4	Test-5	Test-6	Test-7	Test-8	Test-9	Test-10			BLANK	Negative	Test-1	Test-2	Test-3	Test-4	Test-5	Test-6	Test-7	Test-8	Test-9	Test-10
0.0025	0.016	0.06	0.071	0.037	0.095	0.12	0.034	2.915	3.548	0.677	1.653	2.388		0.0025	0.009	0.046	0.046	0.034	0.122	0.095	0.028	2.004	3.883	0.514	1.493	2.845
0.00125	0.013	0.026	0.03	0.018	0.039	0.058	0.016	2.422	2.816	0.341	0.899	1.387		0.00125	0.007	0.02	0.02	0.015	0.05	0.039	0.014	1.183	3.579	0.249	0.725	1.543
0.0005	0.009	0.015	0.016	0.011	0.018	0.025	0.012	1.34	1.482	0.134	0.373	0.581		0.0005	0.004	0.01	0.01	0.008	0.02	0.019	0.009	0.604	2.592	0.098	0.298	0.729
0.00025	0.011	0.011	0.012	0.008	0.013	0.016	0.009	0.77	0.783	0.068	0.184	0.299		0.00025	0.007	0.009	0.008	0.008	0.012	0.01	0.007	0.328	1.48	0.049	0.152	0.356
0.000125	0.013	0.009	0.01	0.008	0.01	0.01	0.009	0.401	0.36	0.035	0.09	0.153		0.000125	0.007	0.006	0.006	0.005	0.007	0.008	0.006	0.181	0.71	0.025	0.07	0.164
2.5e-05	0.016	0.009	0.009	0.008	0.009	0.009	0.009	0.041	0.06	0.011	0.018	0.038		2.5e-05	0.009	0.005	0.005	0.005	0.005	0.006	0.006	0.018	0.095	0.007	0.011	0.029
5e-06	0.017	0.01	0.007	0.007	0.008	0.008	0.009	0.013	0.015	0.01	0.011	0.022		5e-06	0.006	0.006	0.005	0.005	0.006	0.006	0.006	0.007	0.017	0.006	0.006	0.011
2.5e-06	0.023	0.013	0.013	0.01	0.014	0.016	0.016	0.016	0.019	0.013	0.013	0.023		2.5e-06	0.017	0.008	0.008	0.007	0.008	0.009	0.01	0.009	0.018	0.01	0.01	0.016

## Sheet: Supplementary Fig 6,7
Assay Controls on Semi-Automated Robotic Setup
	Archival Negative Controls								Positive Controls
	IgG		IgM		IgA				IgG		IgM		IgA
	Spike	RBD	Spike	RBD	Spike	RBD			Spike	RBD	Spike	RBD	Spike	RBD
1	0.30775	0.152	0.226	0.124	0.0565	0.0365		1	3.852	3.669	1.66	1.182	IgA not run due to very low volume of initial positive control samples received
2	0.63725	0.101083	0.077	0.0705	0.078	0.0675		2	3.953	3.529	2.163	1.675
3	0.121	0.0825	0.119	0.074	0.0415	0.035		3	3.951	3.319	2.7025	2.42
4	0.291	0.3715	0.2265	0.1765	0.0445	0.0475		4	3.941	3.437	1.2935	0.9065
5	0.14075	0.079	0.1235	0.048	0.044	0.0335		5	3.279	1.795	0.446	0.296
6	0.27275	0.2025	0.1975	0.0925	0.1065	0.0535		6	2.806	1.903	0.2585	0.7885
7	0.3265	0.14475	0.1715	0.112	0.0535	0.0565		7	3.065	2.394	1.8725	2.547
8	0.61825	0.14	0.1255	0.0465	0.032	0.025		8	3.622	3.605	0.7205	0.805
9	0.09875	0.11175	0.1405	0.0635	0.062	0.052		9	3.806	3.702	2.753	2.7745
10	0.16975	0.20425	0.213	0.108	0.0675	0.166		10	3.921	3.783	0.2105	0.254
11	0.1025	0.16475	0.1225	0.048	0.0585	0.073		11	1.54	0.941	2.3145	2.402
12	3.72525	0.14975	0.1205	0.0615	0.1245	0.052		12	3.892	3.692	0.154	0.1695
13	0.27975	0.43575	0.0935	0.0475	0.043	0.0645		13	0.844	0.669	2.793	2.647
14	0.7395	0.19925	0.1225	0.4255	0.049	0.0565		14	3.9115	3.9015	1.535	1.731	2.0125	2.6665
15	0.43625	0.10925	0.12	0.0505	0.0435	0.057		15	3.9045	3.928	0.1465	0.1715	0.858	0.689
16	0.1745	0.28875	0.1515	0.0675	0.1075	0.079		16	3.413	2.2285	0.1665	0.2145	0.36	0.426
17	0.12425	0.1365	0.1035	0.0325	0.1	0.373		17	3.289	1.773	1.2825	1.41	1.1565	1.0155
18	0.107	0.12925	0.458	0.0765	0.048	0.0315		18	3.898	3.5745	0.442	0.4625	0.499	0.566
19	0.09175	0.08425	0.1385	0.0635	0.045	0.033		19	3.8725	3.6205	0.1495	0.152	0.567	0.643
20	0.2815	0.07425	0.152	0.082	0.0435	0.0215		20	2.7795	1.102	1.364	1.7185	0.649	0.8245
21	0.09025	0.1015	0.1525	0.084	0.0265	0.021		21	3.8055	3.5085	3.678	3.7885	2.195	2.6475
22	0.102	0.115	0.077	0.027	0.0315	0.0255		22	3.8055	3.5085	0.1025	0.113	0.2345	0.2085
23	0.229	0.14675	0.2265	0.0875	0.0735	0.0885		23	3.909	3.926	0.1645	0.126	0.173	0.1115
24	0.175	0.07575	0.1605	0.084	0.042	0.0235		24	3.257	1.81	0.5405	0.742	0.2095	0.203
25	0.20625	0.129	0.2115	0.13	0.043	0.0325		25	3.8085	3.6365	0.162	0.152	0.144	0.056
26	0.086	0.09075	0.1185	0.049	0.0445	0.017		26	3.851	3.759	0.07	0.099	1.173	0.3525
27	0.162	0.0805	0.1185	0.0955	0.0425	0.017		27	2.801	0.8315	0.545	0.706	0.9965	0.631
28	0.16025	0.11475	0.1165	0.0485	0.0755	0.056		28	3.1815	1.581	0.0065	0.013	0.0055	0.0095
29	0.29825	0.135	0.2915	0.102	0.0575	0.0235		29	3.9455	3.9445	2.7065	2.569	3.931	3.871
30	0.349	0.2845	0.203	0.1885	0.056	0.0395		30	3.9295	3.936	3.9425	3.944	3.8045	3.707
31	0.16	0.104	0.1405	0.0605	0.0625	0.042		31	1.253	1.267	0.903	0.792	0.6035	0.8035
32	0.11975	0.11425	0.072	0.055	0.0365	0.0435		32	3.892	3.933	0.508	0.299	0.7905	0.788
33	0.07125	0.0745	0.083	0.0355	0.046	0.033		33	2.1555	1.1835	0.8785	0.779	0.2845	0.276
34	0.240583	0.551667	0.1635	0.164	0.08	0.0355		34	3.8185	3.599	2.9645	2.0545	1.812	0.9525
35	0.06625	0.0725	0.1385	0.07	0.034	0.021		35	3.398	1.58	1.581	0.615	0.9225	0.134
36	0.22925	0.13125	0.192	0.096	0.038	0.032		36	3.9445	3.9455	2.221	1.757	1.6725	1.908
37	0.16475	0.19975	0.275	0.094	0.136	0.04		37	3.9435	3.9435	3.617	2.9745	3.2705	3.42
38	0.159	0.15325	0.198	0.127	0.0735	0.0985		38	3.9405	3.9405	3.72	3.37	3.937	3.9445
39	0.16875	0.1475	0.1885	0.113	0.0495	0.032		39	3.333	3.693	0.3825	0.239	0.914	0.905
40	0.15525	0.08575	0.1205	0.049	0.0345	0.039		40	1.6815	1.708	0.445	0.386	1.202	1.4615
41	0.15625	0.1395	0.203	0.1355	0.031	0.0225		41	2.7965	1.8295	0.789	0.4165	0.591	0.6195
42	0.1455	0.101	0.0905	0.052	0.0475	0.04		42	3.6965	1.786	2.976	2.963	1.132	0.3435
43	0.11425	0.0605	0.0555	0.06	0.054	0.019		43	3.1325	2.9695	0.9755	0.4965	1.3475	0.468
44	0.355	0.46575	0.1625	0.347	0.057	0.0695		44	3.8755	3.788	3.1045	2.97	3.175	3.651
45	0.105	0.121	0.1665	0.09	0.0355	0.031		45	3.939	3.9385	2.132	1.817	3.9445	3.9375
46	0.1655	0.103	0.105	0.102	0.0415	0.0245		46	3.9175	3.917	3.717	3.194	3.917	3.8925
47	0.138	0.10025	0.072	0.0425	0.059	0.0315
48	0.59925	0.101	0.082	0.103	0.0265	0.0415
49	0.16525	0.17975	0.0815	0.1305	0.0165	0.0205
50	0.174	0.1425	0.2225	0.218	0.039	0.043
51	0.168	0.14125	0.0425	0.0345	0.021	0.0265
52	0.1325	0.082	0.0425	0.0465	0.0095	0.01
53	0.1615	0.1125	0.1655	0.2415	0.034	0.046
54	0.18475	0.133	0.089	0.0915	0.052	0.043
55	0.20675	0.1455	0.0575	0.0685	0.031	0.027
56	0.1105	0.0945	0.053	0.051	0.0235	0.0585
57	0.19275	0.06825	0.0435	0.0555	0.032	0.0455
58	0.10525	0.0985	0.02	0.0435	0.023	0.05
59	0.15425	0.21775	0.034	0.0725	0.038	0.0545
60	0.1715	0.10425	0.0535	0.0785	0.0345	0.038
61	0.121	0.06575	0.04	0.051	0.036	0.06
62	0.17325	0.16125	0.08	0.1335	0.033	0.037
63	0.2605	0.09875	0.059	0.0395	0.028	0.024
64	0.19625	0.1615	0.076	0.1615	0.0395	0.0445
65	0.1255	0.11875	0.109	0.0965	0.0375	0.019
66	0.32525	0.0895	0.0215	0.0485	0.025	0.028
67	0.14675	0.186	0.0285	0.18	0.035	0.0405
68	0.21075	0.099	0.087	0.1005	0.044	0.048
69	0.12975	0.1295	0.0915	0.1385	0.029	0.0365
70	0.19425	0.1495	0.0825	0.0695	0.0295	0.035
71	0.1	0.108667	0.0685	0.242	0.019	0.033
72	0.10175	0.077	0.0855	0.0955	0.0205	0.014
73	0.13375	0.1175	0.099	0.119	0.0235	0.0315
74	0.0905	0.07	0.0375	0.0515	0.031	0.016
75	0.194	0.141	0.1625	0.157	0.0385	0.0395
76	0.1825	0.12575	0.061	0.0805	0.0225	0.025
77	0.09625	0.09675	0.042	0.0865	0.015	0.0185
78	0.12725	0.11425	0.0695	0.084	0.0245	0.0235
79	0.21075	0.14475	0.0285	0.0575	0.0285	0.0475
80	0.13475	0.086	0.0145	0.041	0.0225	0.027
81	0.129	0.1285	0.0495	0.115	0.016	0.028
82	0.11925	0.1065	0.036	0.0405	0.023	0.027
83	0.11	0.0795	0.033	0.0435	0.023	0.0255
84	0.15975	0.12575	0.0835	0.1875	0.0965	0.0515
85	0.2695	0.345	0.0535	0.0725	0.023	0.0245
86	0.13925	0.15475	0.064	0.056	0.0335	0.0425
87	0.10175	0.06725	0.0275	0.038	0.0135	0.0145
88	0.116	0.09	0.112	0.116	0.022	0.0295
89	0.2685	0.16225	0.0415	0.101	0.021	0.055
90	0.18575	0.1155	0.0425	0.0835	0.0275	0.0425
91	0.16225	0.1275	0.043	0.092	0.023	0.0285
92	0.112	0.08675	0.0545	0.0265	0.0275	0.037
93	0.0985	0.07675	0.022	0.0275	0.031	0.046
94	0.13625	0.0765	0.0595	0.057	0.0385	0.049
95	0.1825	0.104	0.0535	0.115	0.096	0.039
96	0.11975	0.131	0.03	0.0645	0.0355	0.0225
97	0.129	0.10325	0.079	0.0935	0.0375	0.025
98	0.119	0.091	0.158	0.0555	0.031	0.033
99	0.19725	0.083	0.0245	0.0315	0.04	0.147
100	0.09	0.0965	0.0555	0.1035	0.0235	0.036
101	0.09	0.081	0.0355	0.0405	0.023	0.024
102	0.17925	0.17775	0.039	0.0435	0.03	0.0365
103	0.18925	0.14725	0.0715	0.0825	0.028	0.031
104	0.11675	0.068	0.05	0.045	0.0225	0.0175
105	0.09775	0.086	0.0145	0.0265	0.0125	0.0165
106	0.12375	0.12175	0.0315	0.0405	0.0225	0.057
107	0.0985	0.18225	0.0245	0.038	0.0295	0.097
108	0.0865	0.124	0.047	0.1435	0.019	0.034
109	0.0665	0.045	0.0485	0.0465	0.016	0.011
110	0.11775	0.1195	0.08	0.0685	0.026	0.0405
111	0.37475	0.12925	0.03	0.039	0.039	0.0255
112	0.32725	0.1545	0.092	0.074	0.1235	0.0365
113	0.174	0.41675	0.1	0.2275	0.0285	0.0425
114	0.1875	0.08225	0.021	0.037	0.037	0.0325
115	0.316	0.0865	0.35	0.103	0.045	0.023
116	0.56775	0.14975	0.071	0.059	0.035	0.0405
117	0.0985	0.14225	0.0875	0.144	0.048	0.0495
118	0.16175	0.16025	0.033	0.13	0.0185	0.023
119	0.08025	0.07225	0.0385	0.047	0.0225	0.0495
120	0.24975	0.11225	0.0485	0.0565	0.0335	0.0505
121	0.093	0.072	0.046	0.033	0.0325	0.033
122	0.17925	0.14475	0.016	0.0275	0.0385	0.0665
123	0.11375	0.26525	0.042	0.047	0.026	0.0305
124	0.30775	0.32675	0.1935	0.086	0.0305	0.0305
125	0.18025	0.3355	0.161	0.2455	0.029	0.0425
126	0.082	0.0695	0.0305	0.03	0.017	0.0195
127	0.195	0.144	0.0705	0.0955	0.063	0.0255
128	0.27075	0.30675	0.0455	0.091	0.143	0.1175
129	0.10375	0.0935	0.0465	0.045	0.0255	0.0325
130	0.137	0.381917	0.0165	0.113	0.0135	0.021
131	0.21175	0.304	0.103	0.2675	0.026	0.036
132	0.3705	0.15275	0.049	0.0535	0.046	0.0215
133	0.18075	0.13325	0.0365	0.06	0.0335	0.0435
134	0.1515	0.2665	0.136	0.195	0.022	0.0345
135	0.3355	0.16225	0.0445	0.06	0.0275	0.0335
136	0.17525	0.202	0.0725	0.0635	0.112	0.247
137	0.165	0.149	0.076	0.0755	0.0275	0.033
138	0.2675	0.1745	0.038	0.031	0.0375	0.087
139	0.22475	0.22675	0.056	0.04	0.0375	0.03
140	0.651833	0.113083	0.2345	0.148	0.017	0.0125
141	0.23675	0.22825	0.0625	0.052	0.038	0.0515
142	0.1685	0.11675	0.056	0.126	0.026	0.0315
143	0.203	0.12025	0.1195	0.123	0.045	0.0515
144	0.20825	0.2405	0.09	0.0855	0.0185	0.0315
145	0.981917	0.0615833	0.0775	0.104	0.0475	0.0525
146	0.10675	0.1475	0.0345	0.1065	0.033	0.076
147	0.1155	0.17275	0.0545	0.1525	0.0355	0.1275
148	0.14425	0.1545	0.1095	0.1515	0.0615	0.0935
149	0.10425	0.09425	0.0495	0.1	0.0245	0.0285
150	0.15575	0.20225	0.095	0.1425	0.039	0.1345
151	0.1325	0.09725	0.018	0.064	0.028	0.0365
152	0.227	0.10075	0.1365	0.097	0.0425	0.0255
153	0.1495	0.09475	0.0365	0.0855	0.0325	0.022
154	0.1385	0.08275	0.0405	0.12	0.0205	0.02
155	0.127	0.1525	0.0745	0.242	0.029	0.04
156	0.1055	0.09175	0.029	0.0945	0.0325	0.046
157	0.24075	0.1355	0.0955	0.187	0.04	0.06
158	0.515417	0.0716667	0.05	0.113	0.0185	0.042
159	0.12775	0.14875	0.0465	0.086	0.026	0.038
160	0.1555	0.14175	0.121	0.1565	0.037	0.0405
161	0.24175	0.15575	0.04	0.0975	0.0335	0.043
162	0.16525	0.0625	0.064	0.104	0.024	0.03
163	0.12575	0.239	0.0705	0.14	0.0525	0.0625
164	0.12575	0.30325	0.029	1.0735	0.073	0.2105
165	0.237	0.2065	0.131	0.135	0.1295	0.097
166	0.1265	0.1625	0.0235	0.1265	0.044	0.114
167	0.1835	0.1815	0.0255	0.098	0.0275	0.0745
168	0.159	0.1255	0.0835	0.187	0.04	0.049
169	0.22575	0.27075	0.1015	0.2555	0.0655	0.08
170	0.081	0.06225	0.0385	0.096	0.026	0.0405
171	0.116	0.1205	0.016	0.0595	0.02	0.0335
172	0.137	0.102	0.0625	0.112	0.022	0.0245
173	0.15425	0.08275	0.0845	0.09	0.0225	0.023
174	0.1795	0.14775	0.056	0.088	0.0285	0.0895
175	0.26875	0.1835	0.073	0.2115	0.028	0.038
176	0.465583	0.22025	0.077	0.6175	0.1015	0.0545
177	0.127	0.129	0.039	0.129	0.0115	0.022
178	0.14225	0.074	0.028	0.0965	0.013	0.0255
179	0.18475	0.1315	0.068	0.0995	0.0275	0.0405
180	0.108	0.1055	0.035	0.112	0.0095	0.021
181	0.09275	0.08325	0.0385	0.0815	0.0165	0.0275
182	0.34575	0.10925	0.435	0.066	0.0765	0.026
183	0.1805	0.16425	0.0425	0.061	0.054	0.03
184	0.227	0.1355	0.1805	0.141	0.036	0.033
185	0.24875	0.25525	0.0305	0.107	0.0365	0.042
186	0.1155	0.1065	0.0605	0.079	0.0395	0.0525
187	0.18	0.15725	0.1065	0.151	0.031	0.032
188	0.164	0.16725	0.1215	0.138	0.0595	0.0915
189	0.22575	0.282	0.08	0.102	0.039	0.035
190	0.10475	0.093	0.0415	0.056	0.03	0.03
191	0.22275	0.1685	0.0735	0.125	0.0575	0.0685
192	0.2245	0.17975	0.1085	0.1425	0.042	0.03
193	0.2145	0.0606667	0.097	0.0955	0.0595	0.047
194	0.4435	0.20575	0.0785	0.1	0.047	0.05
195	0.27625	0.16475	0.1505	0.1715	0.0445	0.0445
196	0.30425	0.132	0.0625	0.1335	0.0245	0.027
197	0.2965	0.128	0.059	0.073	0.0235	0.0205
198	0.12275	0.11325	0.0885	0.1515	0.036	0.0495
199	0.122	0.1105	0.0515	0.0605	0.0265	0.024
200	0.134	0.09	0.113	0.064	0.0235	0.0125
201	0.31775	0.14675	0.07	0.0395	0.0395	0.017
202	0.18525	0.1665	0.028	0.0805	0.0325	0.042
203	0.374	0.64075	0.082	0.0905	0.0535	0.0235
204	0.11525	0.1615	0.0815	0.0995	0.035	0.04
205	0.14875	0.18075	0.053	0.1355	0.04	0.091
206	0.233	0.30825	0.117	0.12	0.0385	0.052
207	0.09675	0.066	0.0795	0.0815	0.036	0.016
208	0.182	0.15525	0.0745	0.097	0.028	0.0215
209	0.1225	0.0945	0.0555	0.05	0.024	0.0125
210	0.18925	0.07575	0.0645	0.067	0.0295	0.019
211	0.24975	0.247	0.044	0.058	0.055	0.0505
212	0.359	0.1325	0.0715	0.0655	0.078	0.046
213	0.26225	0.2005	0.0955	0.0355	0.04	0.039
214	0.338	0.10125	0.068	0.0575	0.0265	0.025
215	0.11125	0.1175	0.086	0.093	0.0375	0.0355
216	0.13375	0.1385	0.0355	0.0925	0.0435	0.061
217	0.1125	0.1515	0.0395	0.044	0.028	0.024
218	0.28625	0.18675	0.0345	0.116	0.0215	0.044
219	0.127	0.0995	0.049	0.0715	0.0375	0.03
220	0.2145	0.089	0.03	0.0355	0.0925	0.0295
221	0.1455	0.12725	0.066	0.071	0.04	0.037
222	0.20475	0.245	0.125	0.1325	0.037	0.033
223	0.201	0.1555	0.0675	0.2415	0.017	0.0185
224	0.37925	0.27825	0.1435	0.1155	0.049	0.084
225	0.2635	0.18375	0.0655	0.071	0.031	0.029
226	0.149	0.11875	0.1115	0.097	0.0405	0.056
227	0.13225	0.097	0.0285	0.0495	0.031	0.0375
228	0.10725	0.17725	0.0255	0.0355	0.0655	0.044
229	0.1615	0.126	0.1465	0.128	0.022	0.019
230	0.169	0.12275	0.1125	0.163	0.164	0.0505
231	0.17825	0.1335	0.043	0.045	0.0295	0.0235
232	0.11	0.07875	0.0615	0.087	0.027	0.0265
233	0.17475	0.1425	0.0475	0.075	0.0575	0.0465
234	0.10875	0.16075	0.0545	0.0595	0.024	0.0185
235	0.27925	0.20375	0.0445	0.0685	0.053	0.0745
236	0.07875	0.096	0.044	0.0285	0.023	0.014
237	0.09925	0.11	0.11	0.0495	0.028	0.013
238	0.092	0.0895	0.0925	0.059	0.045	0.017
239	0.28075	0.1335	0.0725	0.0575	0.056	0.0235
240	0.095	0.1035	0.1395	0.059	0.03	0.016
241	0.131	0.15475	0.035	0.021	0.1985	0.0125
242	0.1115	0.185	0.247	0.103	0.0365	0.0165
243	0.14325	0.1865	0.069	0.0375	0.026	0.0435
244	0.15225	0.113	0.0565	0.0445	0.0605	0.0245
245	0.22025	0.13225	0.0795	0.165	0.014	0.021
246	0.1755	0.2285	0.074	0.0555	0.1215	0.0855
247	0.16025	0.26125	0.0845	0.089	0.0475	0.143
248	0.09275	0.07525	0.0195	0.022	0.0325	0.041
249	0.29025	0.108	0.064	0.0975	0.0335	0.0365
250	0.437	0.57725	0.068	0.0675	0.0645	0.0555
251	0.107	0.1385	0.0485	0.0425	0.0385	0.042
252	0.143	0.0675	0.0475	0.062	0.014	0.025
253	0.11875	0.07425	0.0455	0.0885	0.019	0.0345
254	0.518	0.125	0.038	0.126	0.025	0.029
255	0.27725	0.114	0.0425	0.0425	0.046	0.0745
256	0.1815	0.10975	0.1225	0.1115	0.038	0.039
257	0.1265	0.086	0.0835	0.047	0.02	0.0175
258	0.07675	0.076	0.0445	0.0415	0.0305	0.0215
259	0.35825	0.07725	0.0225	0.0195	0.025	0.0385
260	0.121	0.14125	0.051	0.044	0.096	0.0355
261	0.37075	0.102	0.0325	0.0275	0.0255	0.0175
262	0.09325	0.083	0.051	0.046	0.036	0.032
263	0.12475	0.11725	0.0415	0.0305	0.015	0.02
264	0.08675	0.066	0.048	0.041	0.021	0.0215
265	0.096	0.10125	0.06	0.039	0.016	0.012
266	0.1805	0.10675	0.0955	0.0975	0.033	0.0285
267	0.208	0.094	0.0715	0.0805	0.0315	0.031
268	0.21925	0.2285	0.05	0.04	0.075	0.0765
269	0.2255	0.19	0.0975	0.1185	0.018	0.024
270	0.13225	0.14825	0.0555	0.0415	0.072	0.0555
271	0.16	0.149	0.09	0.0805	0.0595	0.056
272	0.158	0.1825	0.137	0.071	0.033	0.031
273	0.323	0.10325	0.0615	0.2535	0.0265	0.039
274	0.15925	0.13425	0.072	0.052	0.035	0.03
275	0.63225	0.28825	0.042	0.043	0.0255	0.02
276	0.134	0.119	0.1795	0.083	0.0355	0.0275
277	0.32825	0.1275	0.054	0.0355	0.052	0.0405
278	0.15725	0.13975	0.0295	0.0235	0.097	0.193
279	0.1085	0.083	0.066	0.051	0.0315	0.04
280	0.12375	0.101	0.0655	0.081	0.0535	0.035
281	0.174	0.2025	0.069	0.0465	0.027	0.029
282	0.17925	0.125	0.096	0.06	0.029	0.0205
283	0.13825	0.118	0.0445	0.058	0.0435	0.054
284	0.14625	0.12625	0.1795	0.1455	0.07	0.043
285	0.2625	0.135	0.014	0.0385	0.068	0.0335
286	0.10525	0.07875	0.198	0.1005	0.048	0.0525
287	0.354	0.1355	0.085	0.09	0.019	0.0405
288	0.1345	0.13125	0.067	0.0855	0.0215	0.049
289	0.12925	0.131	0.044	0.068	0.022	0.0365
290	0.1	0.082	0.03	0.0285	0.024	0.0325
291	0.10425	0.06675	0.077	0.0895	0.0255	0.039
292	0.12	0.08825	0.202	0.503	0.039	0.0545
293	0.2195	0.22475	0.0445	0.0325	0.017	0.0305
294	0.1	0.06825	0.0375	0.0315	0.0385	0.027
295	0.12275	0.06875	0.052	0.0645	0.0225	0.032
296	0.28175	0.137	0.132	0.1415	0.036	0.081
297	0.14825	0.173	0.044	0.0605	0.016	0.0325
298	0.1795	0.21425	0.015	0.033	0.02	0.036
299	0.053	0.06025	0.0345	0.0815	0.0255	0.036
300	0.1255	0.1795	0.061	0.0715	0.0571	0.0463
